# Supplementary material for: Involvement of the Calmodulin-like Protein Gene VaCML92 in Grapevine Abiotic Stress Response and Stilbene Production
Source: Int J Mol Sci. 2023 Oct 31;24(21):15827. doi: 10.3390/ijms242115827 (PMC10649675; doi:10.3390/ijms242115827)
Supplement: Supplementary file 1 [file ijms-24-15827-s001.zip]

Archive with 1 entries (1 files):
- ijms-2648031-supplementary.pdf
